# Supplementary material for: A Hybrid Nanocomposite Based on the T-Shaped Carbon Nanotubes and Fullerenes as a Prospect Material for Triple-Value Memory Cells
Source: Materials (Basel). 2022 Nov 17;15(22):8175. doi: 10.3390/ma15228175 (PMC9693297; doi:10.3390/ma15228175)
Supplement: Supplementary file 1 [file materials-15-08175-s001.zip]

Archive with 3 entries (3 files):
- S1_1to2_184K.mkv
- S2_1to2_257K.mkv
- S3_1to2_330K.mkv
